# Supplementary material for: Cross-species screening of microsatellite markers for individual identification of snow petrel Pagodroma nivea and Wilson's storm petrel Oceanites oceanicus in Antarctica
Source: PeerJ. 2018 Jul 20;6:e5243. doi: 10.7717/peerj.5243 (PMC6055593; doi:10.7717/peerj.5243)
Supplement: Supplemental Information 1 — Raw data for Wilson's Storm Petrel microsatellites. [file peerj-06-5243-s001.xlsx]

## Sheet: Sheet1
Sample ID	Microsatellite loci
	ptero01	ptero01	paequ10	paequ10	ptero07	ptero07	paequ03	paequ03	ptero03	ptero03	ptero04	ptero04	paequ13	paequ13	paequ08	paequ08	ptero09	ptero09	paequ07	paequ07
WSP_008	165	169	191	191	185	185	219	219	88	104	127	127	146	146	219	219	175	181	312	314
WSP_094	167	167	191	191	185	185	219	219	88	88	127	127	148	148	219	219	169	181	314	314
WSP_138	169	169	189	189	185	185	219	235	88	88	127	135	148	148	223	223	181	181	314	314
WSP_142	169	177	189	189	185	213	219	219	88	104	127	127	146	146	219	223	175	181	314	314
WSP_172	165	165	189	189	185	185	219	219	88	88	127	127	146	146	219	219	175	181	312	312
WSP_180	165	165	189	191	185	185	219	219	104	104	127	127	146	148	219	219	173	181	314	314
WSP_198	169	169	181	191	177	217	219	223	104	104	135	135	148	148	219	223	181	181	314	314
WSP_199	165	169	189	189	185	185	219	219	88	104	127	135	146	146	219	223	181	185	314	314
WSP_200	169	169	189	191	201	201	219	219	88	104	127	135	148	148	223	223	177	181	314	314
WSP_201	165	169	189	191	177	217	219	219	104	104	135	139	148	148	219	223	181	181	314	314
WSP_202	169	169	191	191	177	217	219	219	104	104	127	135	146	146	219	219	177	181	314	314
WSP_203	169	169	191	191	177	217	219	219	104	104	135	135	148	148	219	219	173	181	314	314
WSP_204	169	169	181	189	177	217	219	235	104	104	135	135	148	148	219	219	181	181	314	314
WSP_205	169	169	189	191	177	217	219	219	104	104	135	135	146	148	219	219	181	181	314	314
WSP_206	169	169	181	191	177	217	219	219	104	104	127	135	148	148	219	227	177	181	314	314
WSP_207	169	169	181	189	177	217	219	219	104	104	127	135	146	146	219	219	0	0	314	314
WSP_240	169	169	181	181	193	193	233	233	104	104	135	139	148	148	223	223	173	181	314	314
WSP_325	169	169	189	189	217	217	219	219	0	0	127	127	146	146	219	219	177	181	314	314
WSP_326	169	169	189	189	193	193	233	233	104	104	127	127	146	146	223	223	177	181	314	314
WSP_327	169	169	181	181	193	193	231	235	104	104	127	127	148	148	223	223	181	181	314	314
WSP_345	169	169	189	189	193	193	231	235	104	104	127	127	146	146	223	223	0	0	314	314
WSP_348	169	169	189	189	185	217	219	219	0	0	127	127	148	148	219	219	177	181	314	314
WSP_360	165	165	191	191	217	217	219	219	104	104	127	131	148	148	219	219	177	181	314	318
WSP_391	165	165	187	191	185	185	219	219	104	104	127	127	146	146	219	219	177	181	314	314
