# Supplementary material for: Cross-species screening of microsatellite markers for individual identification of snow petrel Pagodroma nivea and Wilson's storm petrel Oceanites oceanicus in Antarctica
Source: PeerJ. 2018 Jul 20;6:e5243. doi: 10.7717/peerj.5243 (PMC6055593; doi:10.7717/peerj.5243)
Supplement: Supplemental Information 6 — Results of null allele estimation tests for snow petrel and Wilson's storm petrel. The analyses was conducted using program FreeNA. [file peerj-06-5243-s006.txt]

FreeNA,


Input file = sp55.txt

Output file = spnull.r

Number of populations =  1

Number of loci = 12


Estimating null allele frequency using the EM algorithm (Dempster et al. 1977)


 Locus   Pop   Estimate of null allele frequency

   1       1   0.00319

   2       1   0.02175

   3       1   0.07827

   4       1   0.14940

   5       1   0.00001

   6       1   0.24451

   7       1   0.03868

   8       1   0.14419

   9       1   0.23044

  10       1   0.27385

  11       1   0.08377

  12       1   0.03353


FreeNA,


Input file = wsp.txt

Output file = wspnull.r

Number of populations =  1

Number of loci = 10


Estimating null allele frequency using the EM algorithm (Dempster et al. 1977)


 Locus   Pop   Estimate of null allele frequency

   1       1   0.21171

   2       1   0.15744

   3       1   0.20453

   4       1   0.14116

   5       1   0.14369

   6       1   0.08067

   7       1   0.27655

   8       1   0.18289

   9       1   0.00000

  10       1   0.10766
